# Supplementary material for: A novel and universal method for microRNA RT-qPCR data normalization
Source: Genome Biol. 2009 Jun 16;10(6):R64. doi: 10.1186/gb-2009-10-6-r64 (PMC2718498; doi:10.1186/gb-2009-10-6-r64)
Supplement: Additional data file 11 — Compliance of qPCR experiments with the MIQE guidelines. [file gb-2009-10-6-r64-S11.xls]

## Sheet: Sheet1
ITEM TO CHECK	IMPORTANCE	CHECKLIST
EXPERIMENTAL DESIGN
Definition of experimental and control groups	E	Yes (see manuscript for details)
Number within each group	E	Yes (see manuscript for details)
Assay carried out by core lab or investigator's lab?	D	Yes (see manuscript for details)
Acknowledgement of authors' contributions	D	Yes (see manuscript for details)
SAMPLE
Description	E	Yes (see manuscript for details)
Volume/mass of sample processed	D	Yes (see manuscript for details)
Microdissection or macrodissection	E	Yes (see manuscript for details)
Processing procedure	E	Yes
If frozen - how and how quickly?	E	Tumour biopts were snap frozen in liquid N2 immediately after resection and stored at -80 °C
If fixed - with what, how quickly?	E	Not applicable
Sample storage conditions and duration (especially for FFPE samples)	E	All RNA samples were stored at -80°C
NUCLEIC ACID EXTRACTION
Procedure and/or instrumentation	E	Yes (see manuscript for details)
Name of kit and details of any modifications	E	Yes (see manuscript for details)
Source of additional reagents used	D	Not applicable
Details of DNase or RNAse treatment	E	DNAse treatment is not required as stem-loop miRNA reverse transcription only amplifies the mature miRNAs (see reference 10 in manuscript)
Contamination assessment (DNA or RNA)	E	(see comment above)
Nucleic acid quantification	E	Yes (see manuscript for details)
Instrument and method	E	Yes (see manuscript for details)
Purity (A260/A280)	D	No
Yield	D	No
RNA integrity method/instrument	E	Yes (see manuscript for details)
RIN/RQI or Cq of 3' and 5' transcripts	E	Yes (see manuscript for details)
Electrophoresis traces	D	No
Inhibition testing (Cq dilutions, spike or other)	E	No (MIQE guidelines state that for screening studies these specifications are not required)
REVERSE TRANSCRIPTION
Complete reaction conditions	E	Yes (see manuscript for details)
Amount of RNA and reaction volume	E	Yes (see manuscript for details)
Priming oligonucleotide (if using GSP) and concentration	E	No (Manufacturer does not provide stem-loop RT primer sequences)
Reverse transcriptase and concentration	E	Yes (see manuscript for details)
Temperature and time	E	Yes (see manuscript for details)
Manufacturer of reagents and catalogue numbers	D	Yes (see manuscript for details)
Cqs with and without RT	D*	No (see comment on DNAse treatment)
Storage conditions of cDNA	D	cDNA was stored at -20°C
qPCR TARGET INFORMATION
If multiplex, efficiency and LOD of each assay.	E	No (MIQE guidelines state that for screening studies these specifications are not required)
Sequence accession number	E	miRNA accession numbers are available in the mirbase registry
Location of amplicon	D	No (Manufacturer does not provide this information)
Amplicon length	E	No (Manufacturer does not provide this information)
In silico specificity screen (BLAST, etc)	E	No (MIQE guidelines state that for screening studies these specifications are not required)
Pseudogenes, retropseudogenes or other homologs?	D	No (MIQE guidelines state that for screening studies these specifications are not required)
Sequence alignment	D	No (MIQE guidelines state that for screening studies these specifications are not required)
Secondary structure analysis of amplicon	D	No (MIQE guidelines state that for screening studies these specifications are not required)
Location of each primer by exon or intron (if applicable)	E	No (Manufacturer does not provide this information)
What splice variants are targeted?	E	No (Manufacturer does not provide this information)
qPCR OLIGONUCLEOTIDES
Primer sequences	E	No (Manufacturer does not provide this information)
RTPrimerDB Identification Number	D	Not available
Probe sequences	D**	No (Manufacturer does not provide this information)
Location and identity of any modifications	E	5’ reporter dye 6-FAM; 3' MGB quencher
Manufacturer of oligonucleotides	D	Applied Biosystems
Purification method	D	No
qPCR PROTOCOL
Complete reaction conditions	E	Yes (see manuscript for details)
Reaction volume and amount of cDNA/DNA	E	Yes (see manuscript for details)
Primer, (probe), Mg++ and dNTP concentrations	E	No (Manufacturer does not provide this information)
Polymerase identity and concentration	E	No (Manufacturer does not provide this information)
Buffer/kit identity and manufacturer	E	Yes (see manuscript for details)
Exact chemical constitution of the buffer	D	No (Manufacturer does not provide this information)
Additives (SYBR Green I, DMSO, etc.)	E	Not applicable
Manufacturer of plates/tubes and catalog number	D	Yes (see manuscript for details)
Complete thermocycling parameters	E	Yes (see manuscript for details)
Reaction setup (manual/robotic)	D	Yes (see manuscript for details)
Manufacturer of qPCR instrument	E	Yes (see manuscript for details)
qPCR VALIDATION
Evidence of optimisation (from gradients)	D	No (MIQE guidelines state that for screening studies these specifications are not required)
Specificity (gel, sequence, melt, or digest)	E	No (MIQE guidelines state that for screening studies these specifications are not required)
For SYBR Green I, Cq of the NTC	E	Not applicable
Standard curves with slope and y-intercept	E	No (MIQE guidelines state that for screening studies these specifications are not required)
PCR efficiency calculated from slope	E	No (MIQE guidelines state that for screening studies these specifications are not required)
Confidence interval for PCR efficiency or standard error	D	No (MIQE guidelines state that for screening studies these specifications are not required)
r2 of standard curve	E	No (MIQE guidelines state that for screening studies these specifications are not required)
Linear dynamic range	E	Yes (see reference 9 and 10 in manuscript)
Cq variation at lower limit	E	No (MIQE guidelines state that for screening studies these specifications are not required)
Confidence intervals throughout range	D	No (MIQE guidelines state that for screening studies these specifications are not required)
Evidence for limit of detection	E	Yes (see reference 10 in manuscript)
If multiplex, efficiency and LOD of each assay.	E	No (MIQE guidelines state that for screening studies these specifications are not required)
DATA ANALYSIS
qPCR analysis program (source, version)	E	Yes (see manuscript for details)
Cq method determination	E	Yes (see manuscript for details)
Outlier identification and disposition	E	No PCR replicates
Results of NTCs	E	No (NTCs were not included in the final screen; only in pilot study)
Justification of number and choice of reference genes	E	Yes (see manuscript for details)
Description of normalisation method	E	Yes (see manuscript for details)
Number and concordance of biological replicates	D	Yes (see manuscript for details)
Number and stage (RT or qPCR) of technical replicates	E	Yes (see manuscript for details)
Repeatability (intra-assay variation)	E	No (MIQE guidelines state that for screening studies these specifications are not required)
Reproducibility (inter-assay variation, %CV)	D	No (MIQE guidelines state that for screening studies these specifications are not required)
Power analysis	D	No
Statistical methods for result significance	E	Yes (see manuscript for details)
Software (source, version)	E	Yes (see manuscript for details)
Cq or raw data submission using RDML	D	Yes (see manuscript for details)
Table 1. MIQE checklist for authors, reviewers and editors. All essential information (E) must be submitted with the manuscript. Desirable
information (D) should be submitted if available. If using primers obtained from RTPrimerDB, information on qPCR target, oligonucleotides,
protocols and validation is available from that source.
*: Assessing the absence of DNA using a no RT assay is essential when first extracting RNA. Once the sample has been validated as
RDNA-free, inclusion of a no-RT control is desirable, but no longer essential.
**: Disclosure of the probe sequence is highly desirable and strongly encouraged. However, since not all commercial pre-designed assay
vendors provide this information, it cannot be an essential requirement. Use of such assays is advised against.
