# Supplementary material for: A novel and universal method for microRNA RT-qPCR data normalization
Source: Genome Biol. 2009 Jun 16;10(6):R64. doi: 10.1186/gb-2009-10-6-r64 (PMC2718498; doi:10.1186/gb-2009-10-6-r64)
Supplement: Additional data file 12 — RDML files containing miRNA expression and a sample annotation for each sample set. [file gb-2009-10-6-r64-S12.zip]

Archive with 5 entries (5 files):
- miRNA expression EVI1 sample set.rdml
- miRNA expression neuroblastoma sample set.rdml
- miRNA expression normal bone marrow sample set.rdml
- miRNA expression normal tissue sample set.rdml
- miRNA expression T-ALL sample set.rdml
